# Supplementary material for: In Vitro Antifungal Activity of Peltophorum dubium (Spreng.) Taub. extracts against Aspergillus flavus
Source: Plants (Basel). 2020 Apr 2;9(4):438. doi: 10.3390/plants9040438 (PMC7238424; doi:10.3390/plants9040438)
Supplement: Supplementary file 1 [file plants-09-00438-s001.zip]

Archive with 7 entries (7 files):
- fraction dcm 9 and standard_Spectrum Fraction DCM 9 and Apigenin.tif
- fraction dcm 9 and standard_Spectrum Fraction DCM 9 and Daidzein .tif
- fraction dcm 9 and standard_Spectrum Fraction DCM 9 and Naringenin.tif
- fraction dcm 7 and standard_Spectrum Fraction DCM 7 and Chrysin.tif
- fraction dcm 7 and standard_Spectrum Fraction DCM 7 and Kaempferol.tif
- fraction dcm 7 and standard_Spectrum Fraction DCM 7 and Naringenin.tif
- fraction dcm 8 and standard_Spectrum Fraction DCM 8 and Apigenin.tif
